# Supplementary material for: Identifying cross-category relations in gene ontology and constructing genome-specific term association networks
Source: BMC Bioinformatics. 2013 Jan 21;14(Suppl 2):S15. doi: 10.1186/1471-2105-14-S2-S15 (PMC3549802; doi:10.1186/1471-2105-14-S2-S15)
Supplement: Additional file 1 — Gold-standard set on Yeast. 175 gold-standard set of MF-BP relationships in yeast. [file 1471-2105-14-S2-S15-S1.xlsx]

## Sheet: yeast
MF	BP	MF	BP	MF	BP	MF	BP
0003861	0009098	0004161	0006696	0004366	0019432	0004039	0000256
0004335	0019388	0004358	0006526	0003871	0009086	0003934	0046656
0004851	0019354	0004356	0006542	0004418	0033014	0004664	0009094
0004609	0008654	0004021	0006524	0004022	0006574	0004088	0006526
0004055	0006526	0004021	0006523	0003949	0000105	0003984	0009097
0004401	0000105	0008117	0006665	0004325	0006783	0016818	0046656
0004357	0006750	0050613	0006696	0004038	0000256	0004736	0006532
0004488	0046656	0016817	0032958	0043115	0019354	0003942	0006526
0004073	0009090	0016758	0006665	0003848	0046656	0004370	0019563
0004610	0006048	0004056	0006526	0003879	0000105	0004022	0006550
0008398	0006696	0016776	0032958	0000250	0006696	0003978	0019388
0016774	0006567	0008440	0032958	0004015	0009102	0004635	0000105
0004160	0009097	0004608	0008654	0004399	0000105	0004022	0006552
0004413	0009088	0004852	0033014	0003844	0005978	0004343	0006048
0000246	0006696	0004066	0006529	0017040	0006665	0004478	0006556
0004789	0009228	0003852	0009098	0000254	0006696	0000253	0006696
0004477	0046656	0004805	0005992	0008972	0009228	0004489	0046656
0000823	0032958	0004150	0046656	0004737	0006574	0008108	0019388
0004134	0005980	0000721	0034079	0035299	0032958	0046523	0019509
0016763	0000105	0004636	0000105	0004109	0006783	0004555	0005993
0046027	0019432	0004614	0019388	0004367	0006114	0004037	0000256
0004856	0005998	0004141	0009102	0004100	0006031	0004416	0051596
0003862	0009098	0004144	0019432	0016780	0008654	0004575	0005987
0004042	0006526	0016705	0006665	0008195	0019432	0003825	0005992
0017061	0019509	0004048	0000162	0003991	0006526	0004034	0019388
0004640	0000162	0004435	0032958	0004853	0006783	0004146	0046656
0008962	0008654	0004363	0006750	0080101	0008654	0004834	0000162
0003992	0006526	0004455	0009097	0004506	0006696	0004794	0006567
0004156	0046656	0004737	0006552	0004614	0005978
0004487	0046656	0004072	0009090	0003882	0008654
0004755	0009085	0008466	0005978	0004372	0046656
0016773	0032958	0004409	0009085	0003993	0009228
0052724	0032958	0003977	0006048	0004585	0006526
0004326	0009086	0004029	0019483	0004349	0006561
0004373	0005978	0004339	0005980	0004754	0009085
0004049	0000162	0004043	0009085	0003881	0006661
0003870	0033014	0004586	0009446	0004329	0046656
0008710	0009102	0004758	0006665	0004799	0046656
0004412	0009090	0004067	0006530	0004788	0009228
0043874	0019509	0004729	0006783	0004135	0005980
0004462	0051596	0004794	0009097	0004337	0006696
0000121	0006114	0004350	0006561	0003838	0006696
0003983	0005978	0003841	0019432	0016747	0006567
0004360	0006048	0004076	0009102	0008696	0046656
0004424	0000105	0008444	0008654	0051996	0006696
0004847	0000256	0003840	0006751	0004655	0033014
0004735	0006561	0045290	0070485	0008841	0046656
0046570	0019509	0004106	0009094	0047536	0009085
0008902	0009228	0003885	0070485	0004425	0000162
