# Supplementary material for: Identifying cross-category relations in gene ontology and constructing genome-specific term association networks
Source: BMC Bioinformatics. 2013 Jan 21;14(Suppl 2):S15. doi: 10.1186/1471-2105-14-S2-S15 (PMC3549802; doi:10.1186/1471-2105-14-S2-S15)
Supplement: Additional file 4 — Gold-standard set on Human. 80 gold-standard set of MF-BP relationships in human. [file 1471-2105-14-S2-S15-S4.xlsx]

## Sheet: human
MF	BP	MF	BP
0019135	0008612	0004817	0006418
0017172	0042412	0004359	0019240
0004816	0006418	0070330	0006703
0004782	0042412	0004831	0006418
0003865	0006702	0004657	0006562
0004824	0006418	0003854	0006702
0004820	0006418	0003854	0006705
0004827	0006418	0003941	0006565
0004347	0009298	0003854	0006704
0004587	0019240	0003837	0006210
0003842	0006562	0004511	0042423
0004357	0006750	0004633	0015937
0004053	0019240	0004823	0006418
0033188	0006684	0003951	0006739
0004822	0006418	0004051	0019370
0003993	0006739	0004818	0006418
0016747	0019432	0017113	0006210
0004464	0019370	0004657	0019240
0047045	0006702	0004463	0019370
0047045	0006703	0004667	0046457
0047560	0046513	0004758	0046513
0008195	0019432	0004632	0015937
0004769	0006704	0004821	0006418
0004769	0006705	0008116	0046457
0004769	0006702	0004144	0019432
0004829	0006418	0004074	0042167
0004140	0015937	0004819	0006418
0004767	0006684	0004363	0006750
0004830	0006418	0004595	0015937
0004828	0006418	0004500	0042423
0050220	0046457	0017040	0046514
0004014	0006597	0004815	0006418
0003840	0019370	0004303	0006703
0004398	0001694	0004157	0006210
0004826	0006418	0003841	0019432
0004825	0006418	0004814	0006418
0004392	0042167	0004058	0042423
0004832	0006418	0004666	0046457
0004507	0006704	0004585	0019240
0004507	0006705	0004366	0019432
